# Supplementary material for: A Fast and Simple Solid Phase Extraction-Based Method for Glucosinolate Determination: An Alternative to the ISO-9167 Method
Source: Foods. 2024 Feb 21;13(5):650. doi: 10.3390/foods13050650 (PMC10931338; doi:10.3390/foods13050650)
Supplement: Supplementary file 1 [file foods-13-00650-s001.zip]

Archive with 1 entries (1 files):
- foods-2857406-supplementary.pdf
